# Supplementary material for: Ataxin-2 Regulates RGS8 Translation in a New BAC-SCA2 Transgenic Mouse Model
Source: PLoS Genet. 2015 Apr 22;11(4):e1005182. doi: 10.1371/journal.pgen.1005182 (PMC4406435; doi:10.1371/journal.pgen.1005182)
Supplement: S1 Table — (XLSX) [file pgen.1005182.s008.xlsx]

## Sheet: S1 Table
S1 Table. Top 50 (by FDR) differentially expressed transcripts in BAC-Q72 mice.
Gene	Genomic locus	BAC-Q72 (Log2R)	BAC-Q72 (FDR)
Grm4	chr17:27422386-27513341	-1.01671	995.191
Dnah11	chr12:117877981-118199043	-1.75709	646.494
Igfbp5	chr1:72857931-72874884	-1.31662	563.026
Fstl5	chr3:76074269-76710019	0.93596	458.4
svep1	chr4:58042441-58206859	-1.42317	423.525
Snrk	chr9:122117282-122169702	-0.805103	406.255
Lrp1b	chr2:40595247-42653598	0.84962	318.403
Gng13	chr17:25717170-25719406	-0.584913	290.554
Plk5	chr10:80356458-80365489	-1.40159	286.834
Necab1	chr4:14952244-15149794	1.08196	259.489
Serpinb1a	chr13:32842091-32851185	-1.51856	247.714
Stap2	chr17:55997080-56005570	-2.23263	220.302
D8Ertd82e	chr8:36094827-36147787	-1.02897	219.223
Kcnip4	chr5:48389503-49524701	-0.721719	216.808
Il20rb	chr9:100457718-100486788	-1.72107	204.123
Rorc	chr3:94372793-94398276	-1.78159	200.061
Mdfi	chr17:47815327-47834691	-1.55088	191.144
Drosha	chr15:12824814-12935290	-0.801933	176.26
Gm15083	chr6:114004788-114052108	-2.20596	176.26
Dusp5	chr19:53529108-53542431	-1.03162	174.911
Nab2	chr10:127660917-127668568	-1.24206	170.568
Btg1	chr10:96617000-96622813	-0.564038	161.481
Pitpnm3	chr11:72047527-72135778	-0.80008	160.806
Brinp3	chr1:146495628-146902472	0.752583	157.581
AF529169	chr9:89590037-89622986	0.812749	142.796
Irf7	chr7:141262705-141266481	1.69279	142.054
Ppp1r1b	chr11:98348403-98357796	-0.531566	141.285
Uchl1	chr5:66676120-66687233	0.548202	139.569
Megf11	chr9:64385625-64709205	-0.683315	138.696
Peak1	chr9:56201130-56418050	-0.672016	137.572
Acy3	chr19:3986660-3990007	1.55203	133.104
Pcp4	chr16:96467605-96525793	-0.487855	132.401
Adrbk2	chr5:112910477-113015791	-0.504844	129.197
Csmd3	chr15:47580636-48792063	0.680887	127.407
Slc25a29	chr12:108825872-108835883	-0.912572	126.327
Syt12	chr19:4445907-4477447	-0.509203	126.327
Car2	chr3:14886425-14900769	-0.683203	125.816
Rgs8	chr1:153653024-153697667	-0.615749	125.483
Crhr1	chr11:104132854-104175523	-0.857935	119.79
Synpr	chr14:13284779-13615459	0.804503	118.814
Ccdc63	chr5:122108039-122138957	-1.54033	117.679
Lrrtm2	chr18:35209010-35215024	0.513238	116.555
Rit2	chr18:30973488-31317290	0.452867	115.034
Rtel1	chr2:181319738-181356616	-0.715389	113.657
Nab1	chr1:52457293-52500679	-0.51673	111.76
Plcb3	chr19:6953713-6969789	-0.733616	110.154
Daam2	chr17:49456021-49564337	-0.86001	109.4
Tspan18	chr2:93201759-93334505	-1.53276	108.67
Cabp2	chr19:4081577-4087340	-1.73758	108.466
Epha5	chr5:84057790-84417382	0.949782	108.248
