# Supplementary material for: Ataxin-2 Regulates RGS8 Translation in a New BAC-SCA2 Transgenic Mouse Model
Source: PLoS Genet. 2015 Apr 22;11(4):e1005182. doi: 10.1371/journal.pgen.1005182 (PMC4406435; doi:10.1371/journal.pgen.1005182)
Supplement: S2 Table — The respective changes in BAC-Q72 mice are listed on the right side of the table for comparison. (XLSX) [file pgen.1005182.s009.xlsx]

## Sheet: S2 Table
S2 Table. Top 50 (by FDR) differentially expressed transcripts in Pcp2-ATXN2[Q127] mice. The respective changes in BAC-Q72 mice are listed on the right side of the table for comparison.
Gene	Genomic locus	Pcp2-ATXN2[Q127] (Log2R)	Pcp2-ATXN2[Q127] (FDR)	BAC-Q72 (Log2R)	BAC-Q72 (FDR)
Gpr63	chr4:24966406-25009233	-2.18142	1613.12	-0.326097	14.9137
Fam107b	chr2:3704012-3782142	-1.87688	1442.03	-0.765814	97.2672
Ppp1r16b	chr2:158665397-158766334	-1.2604	1165.53	-0.371737	23.236
Trpc3	chr3:36620481-36690167	-1.26596	1063.85	-0.384389	36.9659
Kctd12	chrX:153685153-153696391	-1.189	963.518	-0.786666	95.1032
Rgs8	chr1:153653024-153697667	-1.50525	894.073	-0.615749	125.483
Cep76	chr18:67617396-67641336	-1.37206	863.5	-0.529705	89.0079
Mtss1	chr15:58941243-59082026	-0.930226	823.194	-0.373904	20.2043
Sbk1	chr7:126272618-126294999	-1.28111	802.561	-0.550762	73.0147
Garnl3	chr2:32986365-33131654	-0.967391	789.522	-0.354502	27.5125
Arhgap26	chr18:38601533-39376284	-0.94528	716.089	-0.390238	68.1133
Ipo5	chr14:120911193-120948042	-0.725522	685.878	-0.298996	26
Trabd2b	chr4:114406723-114615098	-2.32852	664.605	-0.882822	53.4231
Arhgef33	chr17:80307406-80388688	-1.23586	658.704	-0.503485	108.044
Gm13944	chr2:77462668-77480938	-2.61661	604.948	-0.910288	44.0285
Gldc	chr19:30098448-30175418	-1.33096	597.611	-0.27328	11
Pde5a	chr3:122729157-122859374	-0.905511	569.573	-0.16849	9
Doc2b	chr11:75768965-75796049	-1.53793	529.084	-0.450654	20.0381
Kcnma1	chr14:23298760-23803304	-0.899491	508.097	-0.10613	4
Atp2a2	chr5:122453521-122502174	-0.93267	495.452	-0.119643	4
Prmt8	chr6:127689010-127769472	-0.714419	494.693	-0.380429	50.3046
Dner	chr1:84369840-84696221	-1.21079	490.932	-0.266081	17
Adam23	chr1:63445890-63596515	-0.632735	484.139	-0.148296	7
Strip2	chr6:29917012-29959681	-0.74201	468.414	-0.168232	5
Casp3	chr8:46617448-46638706	1.34089	462.106	0.1	1
Ttll5	chr12:85824672-86053760	-0.614228	461.542	-0.243962	33
Ppp4r4	chr12:103532564-103613832	-0.709665	448.497	-0.37236	34.519
Gng13	chr17:25717170-25719406	-1.55182	439.113	-0.584959	291
Mprip	chr11:59661304-59780860	-0.726327	436.2	-0.230723	32
Pogk	chr1:166384621-166409863	-0.5546	434.835	-0.232059	12
Grid2ip	chr5:143357337-143392152	-1.70914	430.29	-0.477788	27.0504
Clmn	chr12:104763113-104865076	-1.35038	428.742	-0.245911	8
Ap2b1	chr11:83302482-83405035	-0.356641	414.219	Unchanged
Fam21	chr6:116208032-116262668	-0.70348	405.968	-0.394413	60.5751
Arhgap20	chr9:51765336-51853856	-0.714181	397.294	-0.346926	18.6715
Atl2	chr17:79848391-79896123	-0.904544	396.242	-0.471188	89.9699
Dgkh	chr14:78569608-78725089	-1.14929	386.613	-0.36975	13.614
Ptchd4	chr17:42315946-42507741	-0.824465	377.437	0.30034	8.26399
Cntnap5b	chr1:99772764-100485942	-1.0331	372.61	Unchanged
Grid2	chr6:63255875-64668282	-0.84256	366.299	-0.188363	10
Stac	chr9:111561436-111690348	-1.22395	360.348	-0.523569	21.1436
Opn3	chr1:175662420-175692776	-1.87968	360.106	-0.284565	3
Icmt	chr4:152297226-152307121	-0.895093	349.436	-0.411081	42.2247
Inpp4a	chr1:37299864-37410736	-1.01264	348.462	-0.160749	6
Cacna1g	chr11:94408390-94474100	-1.34134	339.007	-0.253043	10
Car8	chr4:8143366-8239041	-1.1312	336.256	-0.384874	38.5901
A830039N20Rik	chr14:23292290-23293643	-0.781567	334.933	-0.167667	3
Inpp5a	chr7:139389108-139579652	-1.01382	333.416	-0.349981	36.741
Npr1	chr3:90450590-90465866	-1.42838	328.746	-0.826198	32.2948
Ppapdc2	chr19:28963919-28966798	-0.646192	326.657	-0.356567	33.8685
