# Supplementary material for: Ataxin-2 Regulates RGS8 Translation in a New BAC-SCA2 Transgenic Mouse Model
Source: PLoS Genet. 2015 Apr 22;11(4):e1005182. doi: 10.1371/journal.pgen.1005182 (PMC4406435; doi:10.1371/journal.pgen.1005182)
Supplement: S3 Table — (XLSX) [file pgen.1005182.s010.xlsx]

## Sheet: S3 Table
S3 Table. Top 50 (by FDR in BAC-Q72 mice) differentially expressed shared transcripts (class II) between BAC-Q72 and Pcp2-ATXN2[Q127] mice.
Gene	Genomic locus	BAC-Q72 (Log2R)	BAC-Q72 (FDR)	Pcp2-ATXN2[Q127] (Log2R)	Pcp2-ATXN2[Q127] (FDR)
Grm4	chr17:27422386-27513341	-1.01671	995.191	-0.417261	48.454
Dnah11	chr12:117877981-118199043	-1.75709	646.494	-0.417926	42.7213
Igfbp5	chr1:72857931-72874884	-1.31662	563.026	-0.892228	187.737
Svep1	chr4:58042441-58206859	-1.42317	423.525	-0.574288	47.624
Gng13	chr17:25717170-25719406	-0.584913	290.554	-1.55182	439.113
D8Ertd82e	chr8:36094827-36147787	-1.02897	219.223	-0.444879	29.7556
Mdfi	chr17:47815327-47834691	-1.55088	191.144	-1.317	170.847
Gm15083	chr6:114004788-114052108	-2.20596	176.26	-2.67651	132.293
Pitpnm3	chr11:72047527-72135778	-0.80008	160.806	-0.514102	67.4415
Ppp1r1b	chr11:98348403-98357796	-0.531566	141.285	-0.654526	123.611
Uchl1	chr5:66676120-66687233	0.548202	139.569	0.694028	76.9037
Peak1	chr9:56201130-56418050	-0.672016	137.572	-0.39564	29.4268
Pcp4	chr16:96467605-96525793	-0.487855	132.401	-0.826223	297.911
Rgs8	chr1:153653024-153697667	-0.615749	125.483	-1.50525	894.073
Rtel1	chr2:181319738-181356616	-0.715389	113.657	-0.421363	81.8197
Plcb3	chr19:6953713-6969789	-0.733616	110.154	-0.981922	215.803
Arhgef33	chr17:80307406-80388688	-0.503485	108.044	-1.23586	658.704
Ddx58	chr4:40203772-40239828	1.14375	107.756	0.356337	27.2933
Slc6a6	chr6:91684066-91759063	-0.509633	106.741	-0.426261	118.262
Car9	chr4:43506965-43513729	-1.87282	106.421	-0.4136	14.3157
Igsf5	chr16:96361667-96525580	-0.450894	97.7264	-0.714098	202.61
Fam107b	chr2:3704012-3782142	-0.765814	97.2672	-1.87688	1442.03
Atl2	chr17:79848391-79896123	-0.471188	89.9699	-0.904544	396.242
Cep76	chr18:67617396-67641336	-0.529705	89.0079	-1.37206	863.5
Dgkz	chr2:91932823-91975864	-0.344034	87.2448	-0.758949	210.212
Ywhah	chr5:33018815-33027966	-0.383546	87.0587	-0.723136	316.452
Homer3	chr8:70282826-70294361	-0.428338	86.6438	-0.815892	198.611
Syt7	chr19:10389089-10453181	-0.456165	85.8364	-0.567139	108.822
Pde3a	chr6:141249268-141499351	0.900168	85.1738	-0.310319	21.4578
Cep72	chr13:74036494-74062285	-0.699404	83.3076	-1.09618	265.494
Ckb	chr12:111669354-111672338	-0.473719	80.4499	-0.302736	13.814
Polr2a	chr11:69733996-69758637	0.670745	78.5495	-0.498281	30.5413
A830018L16Rik	chr1:11414104-11975901	0.884456	77.9264	0.479647	35.6355
Hpcal1	chr12:17690813-17791926	-0.603711	77.3683	-0.75348	114.381
Col18a1	chr10:77052177-77166548	-0.665687	77.1394	-1.33731	314.513
Sbk1	chr7:126272618-126294999	-0.550762	73.0147	-1.28111	802.561
Fgf11	chr11:69796067-69801857	-0.64448	71.1399	-0.647339	106.719
Gprin3	chr6:59352460-59426290	0.815629	70.5799	0.335149	41.4867
Clstn2	chr9:97444394-98033181	-0.644158	69.5896	-0.671211	108.685
Cerk	chr15:86139127-86186141	-0.317735	69.5896	-0.598566	223.837
Mesdc1	chr7:83880494-83884341	-0.582149	69.2072	-0.601534	124.36
Arhgap26	chr18:38601533-39376284	-0.390238	68.1133	-0.94528	716.089
Jup	chr11:100368957-100397763	-0.429085	67.5123	-0.408902	28.1131
Paxbp1	chr16:91014036-91044543	-0.448573	67.2048	-0.393431	91.5508
Mcam	chr9:44134468-44142727	-0.91009	67.1505	0.306523	37.1768
Psd2	chr18:35964829-36014713	-0.404903	66.3119	-0.504934	182.159
Plekhd1	chr12:80692590-80724214	-0.499216	64.6551	-0.627708	96.2518
Sema7a	chr9:57940112-57962864	-0.457446	64.3506	-0.686137	159.6
Gabbr2	chr4:46662317-46991873	-0.371658	64.259	-0.82704	272.998
Amica1	chr9:45079182-45108530	-0.934817	63.0602	-0.553548	35.9997
