# Supplementary material for: Ataxin-2 Regulates RGS8 Translation in a New BAC-SCA2 Transgenic Mouse Model
Source: PLoS Genet. 2015 Apr 22;11(4):e1005182. doi: 10.1371/journal.pgen.1005182 (PMC4406435; doi:10.1371/journal.pgen.1005182)
Supplement: S4 Table — (XLSX) [file pgen.1005182.s011.xlsx]

## Sheet: S4 Table
S4 Table. Gene Ontology (GO) analysis of differentially expressed transcripts in BAC-Q72 and Pcp2-ATXN2[Q127] mice.
BAC-Q72				Pcp2-ATXN2[Q127]
Term	Count	P-Value	Benjamini		Term	Count	P-Value	Benjamini
calcium ion binding	60	4.7e-07	8.1e-05		gated channel activity	50	1.2e-06	0.00031
substrate specific channel activity	27	0.00062	0.052		calcium ion binding	110	1.5e-06	0.00018
ion channel activity	25	0.0019	0.1		ion channel activity	57	1.8e-06	0.00015
glutamate receptor activity	7	0.0022	0.092		substrate specific channel activity	58	2.1e-06	0.00013
alkali metal ion binding	17	0.0033	0.11		cation transmembrane transporter activity	67	6.3e-05	0.0032
carbonate dehydratase activity	5	0.0035	0.094		Ras guanyl-nucleotide exchange factor activity	20	0.00044	0.018
protein kinase activity	35	0.0039	0.092		ARF guanyl-nucleotide exchange factor activity	8	0.00052	0.018
gated channel activity	20	0.0066	0.13		protein kinase activity	72	0.00062	0.019
cation transmembrane transporter activity	28	0.018	0.29		glutamate receptor activity	10	0.0018	0.048
Rab GTPase binding	4	0.03	0.4		ARF GTPase activator activity	7	0.0062	0.14
NAD+ ADP-ribosyltransferase activity	4	0.034	0.42		alkali metal ion binding	29	0.0071	0.15
					magnesium ion binding	50	0.0074	0.14
					adenyl ribonucleotide binding	143	0.0091	0.16
					transcription corepressor activity	12	0.019	0.29
					heparin binding	15	0.022	0.31
					carbonate dehydratase activity	7	0.043	0.5
Transcripts with bold are shared in both BAC-Q72 and Pcp2-ATXN2[Q127] mice.
