# Supplementary material for: Ataxin-2 Regulates RGS8 Translation in a New BAC-SCA2 Transgenic Mouse Model
Source: PLoS Genet. 2015 Apr 22;11(4):e1005182. doi: 10.1371/journal.pgen.1005182 (PMC4406435; doi:10.1371/journal.pgen.1005182)
Supplement: S5 Table — (XLSX) [file pgen.1005182.s012.xlsx]

## Sheet: S5 Table
S5 Table. qRT-PCR primer sequences.
Primer name	Sequence 5'-3'
Actin-F	CGTCGACAACGGCTCCGGCATG	Mouse
Actin-R	GGGCCTCGTCACCCACATAGGAG	Mouse
Pcp2-F	ACAGTTAATTCCCTGCCTGG	Mouse
Pcp2-R	CTCAAGGAGCTTGTGTCTGG	Mouse
Grm1-F	TTCCTCAACATTTTCCGGAGAA	Mouse
Grm1-R	ACATGTGCCGACGGACACT	Mouse
Calb1-F	GATTGGAGCTATCACCGGAA	Mouse
Calb1-R	TTCCTCGCAGGACTTCAGTT	Mouse
Grid2-F	GTTGGTCTCGACCTGGGAC	Mouse
Grid2-R	CTGTGCGGAATACTTCATCATCT	Mouse
mAtxn2-R	AAGATACAGACTCCAGTTATGCACGG	Mouse
mAtxn2-F	GCTCCAGGTCCTTCTCCTTGTGC	Mouse
Rgs8-F	ACCAGCCACATCTTTCCAG	Mouse
Rgs8-R	TTACCCTCTCACGTCCTCTC	Mouse
Neurod1-F	AGTGCCCAGCTTAATGCC ATCTTTC	Mouse
Neurod1-R	CCCCTGTTTCTTCCAAAGGCAGTAAC	Mouse
Spp1-F	AGCCTGCACCCAGATCCTATAGC	Mouse
Spp1-R	ATCATCGTCGTCCATGTGGTCAT	Mouse
Pcp4-F	CTTCTGAGCTGTTCTGTGGG	Mouse
Pcp4-R	TCTTGTCTTTTCCGTTGGTCG	Mouse
Homer3-F	CTTACTATTTCGCACTCCCTTC	Mouse
Homer3-R	ACTCAGTGTTTCCTGTCCC	Mouse
Cep76-F	TTAGTTGCGTCCTATTTCCTGG	Mouse
Cep76-R	AGCGGTGGGTACATTTCAAG	Mouse
Dusp5-F	GCTTCATGGGACAGCTCCTT	Mouse
Dusp5-R	CCTGCATATCAGGGCTCAGT	Mouse
Mybpc3-F	AGGCTGTGTTTAAGTGTGAGG	Mouse
Mybpc3-R	CATCGTCAATGGTCAGTTTGTG	Mouse
Snrk-F	CGTGTCCTACAAGAACCTCTC	Mouse
Snrk-R	AGTAAGTGGCGGTAATGTGG	Mouse
Ttll5-F	GTGACTTCCTATGATCCCCTTG	Mouse
Ttll5-R	TCTTGTTCACGCTGTAGTTCG	Mouse
Pde5a-F	GCAGGTGGATTTTAAGTGTGAAG	Mouse
Pde5a-R	GTCTCCAGATCCGTCAACTTG	Mouse
Cacna1g-F	ACCGTCATCTTTGTCTTGGAG	Mouse
Cacna1g-R	GACCTCAATCTCTTCCAGCG	Mouse
Inpp4a-F	ATGTACCGCTTCCCAACTAC	Mouse
Inpp4a-R	CCCCAACTCTTCCAACTCAC	Mouse
Kcnma1-F	TCCCGAAAGTGTCCATATTGC	Mouse
Kcnma1-R	TTCCTTGTCCTGAAGCGAAG	Mouse
hATXN2-F	AAGATATGGACTCCAGTTATGCAAA	Human
hATXN2-R	CAAAGCCTCAAGTTCCTCAT	Human
RGS8-F	TCCAGACAAACCCAACCG	Human
RGS8-R	CTCACTGAACTCCGTCTTCAAG	Human
U7.1-202 snRNA-F	GAGTGTTGCAGCTCTTACAG	Human
U7.1-202 snRNA-R	GGGGGCATTTCTGGTAAAGAC	Human
RP11-686G8.1-001-F	CTGGGCTTCATAGCATTGGC	Human
RP11-686G8.1-001-R	GCTGAGCAGAATGGTCGTAATG	Human
RP11-686G8.2-001-F	GAGCGGAGCATCTTCACTTCTG	Human
RP11-686G8.2-001-R	GACGGCAGGAAAACGGCAGGAT	Human
GAPDH-F	GAAGGTGAAGGTCGGAGTCAACG	Human
GAPDH-R	GAAGATGGTGATGGGATTTCC	Human
